# Supplementary material for: Identification of Potential Modulators of a Pathogenic G Protein-Gated Inwardly Rectifying K+ Channel 4 Mutant: In Silico Investigation in the Context of Drug Discovery for Hypertension
Source: Molecules. 2023 Dec 5;28(24):7946. doi: 10.3390/molecules28247946 (PMC10745636; doi:10.3390/molecules28247946)
Supplement: Supplementary file 1 [file molecules-28-07946-s001.zip]

Archive with 1 entries (1 files):
- molecules-2738823-supplementary.pdf
